# Supplementary material for: Predisposing deleterious variants in the cancer-associated human kinases in the global populations
Source: PLoS One. 2024 Apr 18;19(4):e0298747. doi: 10.1371/journal.pone.0298747 (PMC11025791; doi:10.1371/journal.pone.0298747)
Supplement: S1 Table — (XLSX) [file pone.0298747.s003.xlsx]

## Sheet: ExAC_deleterious_SNPs
Chr	Start	End	Ref	Alt	Func.refGene	Gene.refGene	ExonicFunc.refGene	AAChange.refGene	cytoBand	SIFT_score	SIFT_prediction	Polyphen2_HDIV_score	Polyphen2_HDIV_prediction	GERP++_RS	phyloP46way_placental	phyloP100way_vertebrate	SiPhy_29way_logOdds	avsnp147	CLNALLELEID	CLNDN	CLNDISDB	CLNREVSTAT	CLNSIG	cosmic70	SIFT_score	SIFT_pred	Polyphen2_HDIV_score	Polyphen2_HDIV_pred	Polyphen2_HVAR_score	Polyphen2_HVAR_pred	LRT_score	LRT_pred	MutationTaster_score	MutationTaster_pred	MutationAssessor_score	MutationAssessor_pred	FATHMM_score	FATHMM_pred	PROVEAN_score	PROVEAN_pred	VEST3_score	CADD_raw	CADD_phred	DANN_score	fathmm-MKL_coding_score	fathmm-MKL_coding_pred	MetaSVM_score	MetaSVM_pred	MetaLR_score
1	156873714	156873714	C	T	exonic	NTRK1	nonsynonymous SNV	NTRK1:NM_001012331:exon8:c.C932T:p.P311L,NTRK1:NM_002529:exon8:c.C932T:p.P311L,NTRK1:NM_001007792:exon9:c.C842T:p.P281L	1q23.1	0	D	1	D	6.17	2.941	5.898	19.443	.	.	.	.	.	.	.	0.002	D	1	D	1	D	0	D	1	D	2.675	M	1.16	T	-7	D	0.721	6.952	33	0.999	0.982	D	-0.663	T	0.233
1	156876127	156876127	G	A	exonic	NTRK1	nonsynonymous SNV	NTRK1:NM_001012331:exon12:c.G1531A:p.G511R,NTRK1:NM_001007792:exon13:c.G1441A:p.G481R,NTRK1:NM_002529:exon13:c.G1549A:p.G517R	1q23.1	0	D	1	D	5.03	2.619	9.657	17.097	.	.	.	.	.	.	.	0	D	1	D	1	D	0	D	1	D	3.83	H	-3.58	D	-7.54	D	0.987	6.781	32	0.999	0.99	D	1.088	D	0.94
1	156876544	156876544	C	T	exonic	NTRK1	nonsynonymous SNV	NTRK1:NM_001012331:exon13:c.C1759T:p.R587W,NTRK1:NM_001007792:exon14:c.C1669T:p.R557W,NTRK1:NM_002529:exon14:c.C1777T:p.R593W	1q23.1	0	D	1	D	4.29	2.746	2.736	10.726	rs781209572	.	.	.	.	.	ID=COSM124876,COSM124877;OCCURENCE=1(upper_aerodigestive_tract)	0.001	D	1	D	0.986	D	0.005	N	1	D	1.765	L	-2.51	D	-5.1	D	0.734	7.953	35	0.999	0.829	D	0.462	D	0.703
11	67434419	67434419	C	T	exonic	RPS6KB2	nonsynonymous SNV	RPS6KB2:NM_003952:exon13:c.C1090T:p.R364W	11q13.2	0.01	D	1	D	1.24	0.501	1.885	8.979	rs375350949	.	.	.	.	.	ID=COSM1224264,COSM1224265;OCCURENCE=1(large_intestine)	0.003	D	1	D	0.973	D	0.047	N	1	N	2.985	M	0.35	T	-4.49	D	0.366	5.922	27.5	0.999	0.443	N	-0.704	T	0.333
12	4599089	4599089	C	T	exonic	DYRK4	nonsynonymous SNV	DYRK4:NM_003845:exon7:c.C622T:p.R208W	12p13.32	0	D	1	D	5.29	2.467	4.623	18.548	rs750043434	.	.	.	.	.	ID=COSM3772621;OCCURENCE=1(pancreas)	0	D	1	D	0.999	D	0	D	1	D	2.955	M	1.94	T	-7.77	D	0.887	7.502	34	0.999	0.955	D	-0.635	T	0.192
1	46032346	46032346	G	A	exonic	MAST2	nonsynonymous SNV	MAST2:NM_001319245:exon25:c.G3356A:p.R1119Q,MAST2:NM_001324321:exon25:c.G2894A:p.R965Q,MAST2:NM_015112:exon25:c.G3356A:p.R1119Q,MAST2:NM_001324320:exon26:c.G3377A:p.R1126Q	1p34.1	0.05	D	1	D	4.83	2.665	9.601	18.475	rs201688488	.	.	.	.	.	ID=COSM910248;OCCURENCE=1(endometrium),1(liver)	0.076	T	1	D	0.998	D	0	D	1	D	0.38	N	0.94	T	-3.64	D	0.789	6.259	28.9	1	0.992	D	-0.795	T	0.156
16	23702697	23702697	G	A	exonic	ERN2	nonsynonymous SNV	ERN2:NM_001308220:exon9:c.C860T:p.T287M,ERN2:NM_033266:exon9:c.C860T:p.T287M	16p12.2	0	D	1	D	6.07	2.89	8.712	18.138	rs148979151	.	.	.	.	.	.	0.029	D	1	D	0.987	D	0	D	1	D	2.125	M	-0.3	T	-4.16	D	0.921	6.466	29.9	0.999	0.991	D	-0.052	T	0.489
17	8012472	8012472	G	A	exonic	GUCY2D	nonsynonymous SNV	GUCY2D:NM_000180:exon10:c.G1979A:p.R660Q	17p13.1	0.02	D	0.996	D	5.35	2.781	6.557	11.977	rs61750162	104448	not_provided	MedGen:CN517202	no_assertion_provided	not_provided	.	0.057	T	0.996	D	0.889	P	0.001	D	0.943	D	1.65	L	-1.65	D	-3.29	D	0.8	6.251	28.9	1	0.981	D	0.267	D	0.592
18	724581	724581	G	A	exonic	YES1	nonsynonymous SNV	YES1:NM_005433:exon12:c.C1475T:p.P492L	18p11.32	0	D	0.999	D	4.95	2.468	9.51	18.544	rs750831029	.	.	.	.	.	.	0.001	D	0.999	D	0.955	D	0	D	1	D	2.32	M	-1.68	D	-8.5	D	0.871	5.817	27.2	0.998	0.988	D	0.542	D	0.705
19	2076888	2076888	C	T	exonic	MOB3A	nonsynonymous SNV	MOB3A:NM_130807:exon4:c.G547A:p.V183M	19p13.3	0.03	D	1	D	3.74	1.937	5.596	14.265	rs746262774	.	.	.	.	.	.	0.037	D	1	D	0.979	D	0	D	1	D	2.54	M	.	.	-1.71	N	0.595	6.163	28.5	0.999	0.904	D	-0.061	T	0.429
19	3964677	3964677	C	T	exonic	DAPK3	nonsynonymous SNV	DAPK3:NM_001348:exon3:c.G377A:p.G126D	19p13.3	0	D	1	D	5.82	2.75	7.531	19.066	.	.	.	.	.	.	ID=COSM996221;OCCURENCE=1(endometrium)	0	D	1	D	0.995	D	0	D	1	D	3.91	H	1.13	T	-6.26	D	0.962	6.051	28	0.999	0.971	D	0.278	D	0.511
19	41242945	41242945	G	A	exonic	AXL	nonsynonymous SNV	AXL:NM_001278599:exon8:c.G571A:p.V191M,AXL:NM_001699:exon10:c.G1348A:p.V450M,AXL:NM_021913:exon11:c.G1375A:p.V459M	19q13.2	0.04	D	0.999	D	2.27	0.988	4.976	8.889	rs138698106	.	.	.	.	.	ID=COSM996971;OCCURENCE=1(endometrium)	0.166	T	0.999	D	0.931	D	0.004	N	0.975	D	1.525	L	-1.04	T	-0.88	N	0.215	4.866	24.9	0.999	0.957	D	-0.13	T	0.462
19	41248555	41248555	C	T	exonic	AXL	nonsynonymous SNV	AXL:NM_001278599:exon10:c.C775T:p.R259W,AXL:NM_001699:exon12:c.C1552T:p.R518W,AXL:NM_021913:exon13:c.C1579T:p.R527W	19q13.2	0	D	1	D	2.56	1.178	4.524	13.236	rs374709166	.	.	.	.	.	.	0.001	D	1	D	0.994	D	0	D	0.998	D	1.245	L	-0.99	T	-4.67	D	0.542	7.502	34	0.999	0.99	D	0.018	D	0.492
19	45287533	45287533	C	T	exonic	MARK4	nonsynonymous SNV	MARK4:NM_001199867:exon13:c.C1363T:p.R455W,MARK4:NM_031417:exon13:c.C1363T:p.R455W	19q13.32	0	D	1	D	4.03	1.381	2.574	11.234	rs202113425	.	.	.	.	.	.	0	D	1	D	0.996	D	0	D	1	D	2.395	M	0.01	T	-4.56	D	0.832	7.53	34	0.999	0.847	D	-0.161	T	0.412
19	7122724	7122724	G	A	exonic	INSR	nonsynonymous SNV	INSR:NM_001079817:exon18:c.C3383T:p.A1128V,INSR:NM_000208:exon19:c.C3419T:p.A1140V	19p13.2	0	D	1	D	5.33	2.491	9.316	16.511	rs772334614	.	.	.	.	.	ID=COSM1003140,COSM1003141;OCCURENCE=1(endometrium)	0.001	D	1	D	0.932	D	0.071	U	1	D	2.075	M	-2.64	D	-3.67	D	0.645	7.019	33	0.999	0.983	D	0.784	D	0.815
19	7166387	7166387	G	A	exonic	INSR	nonsynonymous SNV	INSR:NM_000208:exon8:c.C1628T:p.T543M,INSR:NM_001079817:exon8:c.C1628T:p.T543M	19p13.2	0	D	0.999	D	5.04	2.345	7.486	15.962	rs767160876	349537	Leprechaunism_syndrome|Insulin-resistant_diabetes_mellitus_AND_acanthosis_nigricans|Pineal_hyperplasia_AND_diabetes_mellitus_syndrome	MedGen:C0265344,OMIM:246200,Orphanet:ORPHA508,SNOMED_CT:111307005|MedGen:C0271690,OMIM:610549,SNOMED_CT:9859006|MedGen:C0271695,OMIM:262190,Orphanet:ORPHA769,SNOMED_CT:33559001	criteria_provided,_single_submitter	Uncertain_significance	.	0	D	0.999	D	0.89	P	0	U	1	D	2.83	M	-0.58	T	-5.15	D	0.683	6.063	28.1	0.999	0.982	D	0.256	D	0.547
2	178534343	178534343	C	T	exonic	TTN	nonsynonymous SNV	TTN:NM_003319:exon186:c.G75077A:p.R25026Q,TTN:NM_133432:exon187:c.G75452A:p.R25151Q,TTN:NM_133437:exon187:c.G75653A:p.R25218Q,TTN:NM_133378:exon307:c.G94568A:p.R31523Q,TTN:NM_001256850:exon308:c.G97349A:p.R32450Q,TTN:NM_001267550:exon358:c.G102272A:p.R34091Q	2q31.2	0	D	0.996	D	5.78	2.741	4.86	18.793	rs763708375	391485	Limb-girdle_muscular_dystrophy,_type_2J|Dilated_cardiomyopathy_1G	MedGen:C1837342,OMIM:608807,Orphanet:ORPHA140922|MedGen:C1858763,OMIM:604145	criteria_provided,_single_submitter	Uncertain_significance	.	0.014	D	0.996	D	0.45	P	.	.	0.998	D	0.345	N	0.97	T	-2.52	D	0.38	4.115	23.8	0.894	0.959	D	-0.991	T	0.088
2	178565941	178565941	C	G	exonic	TTN	nonsynonymous SNV	TTN:NM_003319:exon154:c.G52996C:p.A17666P,TTN:NM_133432:exon155:c.G53371C:p.A17791P,TTN:NM_133437:exon155:c.G53572C:p.A17858P,TTN:NM_133378:exon275:c.G72487C:p.A24163P,TTN:NM_001256850:exon276:c.G75268C:p.A25090P,TTN:NM_001267550:exon326:c.G80191C:p.A26731P	2q31.2	0	D	0.966	D	4.93	1.438	3.121	16.468	.	.	.	.	.	.	.	0.036	D	0.966	D	0.773	P	.	.	1	D	1.91	M	0.41	T	-3.25	D	0.521	2.057	16.58	0.866	0.921	D	-0.499	T	0.266
2	178576606	178576606	C	T	exonic	TTN	nonsynonymous SNV	TTN:NM_003319:exon153:c.G42443A:p.R14148H,TTN:NM_133432:exon154:c.G42818A:p.R14273H,TTN:NM_133437:exon154:c.G43019A:p.R14340H,TTN:NM_133378:exon274:c.G61934A:p.R20645H,TTN:NM_001256850:exon275:c.G64715A:p.R21572H,TTN:NM_001267550:exon325:c.G69638A:p.R23213H	2q31.2	0	D	1	D	5.72	2.865	7.776	20.244	rs374883884	449515	Limb-girdle_muscular_dystrophy,_type_2J|Dilated_cardiomyopathy_1G	MedGen:C1837342,OMIM:608807,Orphanet:ORPHA140922|MedGen:C1858763,OMIM:604145	criteria_provided,_single_submitter	Uncertain_significance	ID=COSM1011512,COSM1011514,COSM1011510,COSM1011513;OCCURENCE=1(endometrium)	0.041	D	1	D	0.999	D	.	.	1	D	3.82	H	0.15	T	-4	D	0.533	4.256	23.9	0.94	0.987	D	0.323	D	0.557
22	19132009	19132009	G	A	exonic	TSSK2	nonsynonymous SNV	TSSK2:NM_053006:exon1:c.G610A:p.V204M	22q11.21	0	D	1	D	5.06	2.345	3.414	17.234	rs151069324	.	.	.	.	.	ID=COSM1032005;OCCURENCE=1(endometrium)	0.001	D	1	D	0.999	D	0	D	1	D	3.175	M	-2.04	D	-2.73	D	0.897	5.401	26	0.999	0.974	D	0.839	D	0.807
4	1805455	1805455	G	A	exonic	FGFR3	nonsynonymous SNV	FGFR3:NM_022965:exon9:c.G1177A:p.V393I,FGFR3:NM_000142:exon11:c.G1513A:p.V505I,FGFR3:NM_001163213:exon11:c.G1519A:p.V507I	4p16.3	0	D	0.997	D	3.79	2.133	9.325	16.208	rs144546453	.	.	.	.	.	ID=COSM1428715,COSM1428716;OCCURENCE=1(large_intestine)	0.001	D	0.997	D	0.966	D	0	D	1	D	2.655	M	-2.42	D	-0.81	N	0.574	3.807	23.4	0.997	0.992	D	0.846	D	0.817
5	14316684	14316684	C	T	exonic	TRIO	nonsynonymous SNV	TRIO:NM_007118:exon9:c.C1672T:p.R558C	5p15.2	0	D	1	D	5.4	2.522	4.954	19.2	rs753842516	.	.	.	.	.	.	0.001	D	1	D	0.996	D	0	D	1	D	2.175	M	0.24	T	-5.8	D	0.919	6.375	29.5	0.999	0.978	D	-0.198	T	0.403
5	180626140	180626140	C	T	exonic	FLT4	nonsynonymous SNV	FLT4:NM_002020:exon9:c.G1229A:p.R410H,FLT4:NM_182925:exon9:c.G1229A:p.R410H	5q35.3	0.03	D	0.995	D	-0.952	-0.168	-0.686	4.582	rs758603930	.	.	.	.	.	.	0.01	D	0.995	D	0.857	P	.	.	1	N	2.045	M	2.62	T	-2.29	N	0.187	1.835	15.19	0.998	0.041	N	-1.062	T	0.059
6	7402822	7402822	G	A	exonic	RIOK1	nonsynonymous SNV	RIOK1:NM_001348194:exon8:c.G380A:p.R127H,RIOK1:NM_031480:exon8:c.G692A:p.R231H	6p24.3	0.05	D	0.999	D	6.17	2.941	9.332	19.868	rs749041843	.	.	.	.	.	.	0.001	D	0.999	D	0.97	D	0	D	1	D	2.77	M	3.2	T	-4.91	D	0.738	7.635	35	0.999	0.993	D	-1.142	T	0.07
7	100806506	100806506	C	T	exonic	EPHB4	nonsynonymous SNV	EPHB4:NM_004444:exon14:c.G2398A:p.A800T	7q22.1	0	D	1	D	4.44	2.021	7.818	14.55	rs761850149	.	.	.	.	.	ID=COSM98983;OCCURENCE=1(stomach)	0	D	1	D	0.999	D	0	D	1	D	2.24	M	-0.07	T	-3.54	D	0.839	7.726	35	0.999	0.978	D	-0.086	T	0.423
7	100806521	100806521	G	A	exonic	EPHB4	nonsynonymous SNV	EPHB4:NM_004444:exon14:c.C2383T:p.R795W	7q22.1	0	D	1	D	2.51	0.258	2.902	10.075	rs375461456	.	.	.	.	.	ID=COSM1238802;OCCURENCE=1(oesophagus)	0	D	1	D	1	D	0.001	D	1	D	2.655	M	-1.71	D	-7.46	D	0.829	7.173	34	0.999	0.908	D	0.335	D	0.689
9	32631390	32631390	C	T	exonic	TAF1L	nonsynonymous SNV	TAF1L:NM_153809:exon1:c.G4190A:p.R1397H	9p21.1	0	D	0.984	D	0.658	0.626	4.928	7.082	rs139533090	.	.	.	.	.	ID=COSM1108222;OCCURENCE=1(endometrium)	0.001	D	0.984	D	0.3	B	0	D	1	D	1.995	M	2.16	T	-4.83	D	0.321	4.829	24.8	0.995	0.681	D	-1.089	T	0.03
9	32632777	32632777	C	T	exonic	TAF1L	nonsynonymous SNV	TAF1L:NM_153809:exon1:c.G2803A:p.E935K	9p21.1	0.02	D	0.971	D	1.04	0.507	3.371	7.486	rs147439010	.	.	.	.	.	ID=COSM1581806;OCCURENCE=1(haematopoietic_and_lymphoid_tissue)	0.009	D	0.971	D	0.796	P	0	D	1	D	1.7	L	2.39	T	-3.24	D	0.375	4.381	24.1	0.999	0.436	N	-1.126	T	0.061
9	32633527	32633527	G	A	exonic	TAF1L	nonsynonymous SNV	TAF1L:NM_153809:exon1:c.C2053T:p.R685C	9p21.1	0	D	1	D	0.633	0.632	3.377	7.048	rs147409173	.	.	.	.	.	ID=COSM608350;OCCURENCE=1(central_nervous_system),1(lung),1(endometrium)	0	D	1	D	0.998	D	0	D	1	D	2.995	M	2.89	T	-7.6	D	0.481	6.555	31	0.998	0.554	D	-1.066	T	0.081
9	5044450	5044450	G	A	exonic	JAK2	nonsynonymous SNV	JAK2:NM_001322195:exon4:c.G398A:p.R133Q,JAK2:NM_001322196:exon4:c.G398A:p.R133Q,JAK2:NM_001322194:exon5:c.G398A:p.R133Q,JAK2:NM_004972:exon5:c.G398A:p.R133Q	9p24.1	0	D	1	D	5.35	2.646	9.42	19.418	rs376070326	.	.	.	.	.	.	0.002	D	1	D	0.998	D	0	D	1	D	2.83	M	0.88	T	-3.02	D	0.741	7.394	34	1	0.991	D	-0.298	T	0.331
9	5054631	5054631	G	A	exonic	JAK2	nonsynonymous SNV	JAK2:NM_001322204:exon4:c.G236A:p.R79Q,JAK2:NM_001322195:exon6:c.G683A:p.R228Q,JAK2:NM_001322196:exon6:c.G683A:p.R228Q,JAK2:NM_001322194:exon7:c.G683A:p.R228Q,JAK2:NM_004972:exon7:c.G683A:p.R228Q	9p24.1	0.05	D	1	D	5.81	2.742	9.416	20.084	rs760174050	.	.	.	.	.	ID=COSM1625026;OCCURENCE=1(large_intestine),1(liver)	0.042	D	1	D	0.864	P	0	D	1	D	2.47	M	-0.6	T	-3.37	D	0.75	5.415	26	1	0.991	D	0.064	D	0.535
9	5072609	5072609	C	A	exonic	JAK2	nonsynonymous SNV	JAK2:NM_001322204:exon10:c.C1312A:p.H438N,JAK2:NM_001322195:exon12:c.C1759A:p.H587N,JAK2:NM_001322196:exon12:c.C1759A:p.H587N,JAK2:NM_001322194:exon13:c.C1759A:p.H587N,JAK2:NM_001322198:exon13:c.C544A:p.H182N,JAK2:NM_001322199:exon13:c.C544A:p.H182N,JAK2:NM_004972:exon13:c.C1759A:p.H587N	9p24.1	0	D	0.999	D	5.73	2.706	7.474	19.89	rs149705816	.	.	.	.	.	ID=COSM29113;OCCURENCE=1(haematopoietic_and_lymphoid_tissue)	0.001	D	0.999	D	0.966	D	0	D	1	D	1.695	L	-1.57	D	-6.06	D	0.663	6.782	32	0.994	0.984	D	0.405	D	0.677
9	5073770	5073770	G	T	exonic	JAK2	nonsynonymous SNV	JAK2:NM_001322204:exon11:c.G1402T:p.V468F,JAK2:NM_001322195:exon13:c.G1849T:p.V617F,JAK2:NM_001322196:exon13:c.G1849T:p.V617F,JAK2:NM_001322194:exon14:c.G1849T:p.V617F,JAK2:NM_001322198:exon14:c.G634T:p.V212F,JAK2:NM_001322199:exon14:c.G634T:p.V212F,JAK2:NM_004972:exon14:c.G1849T:p.V617F	9p24.1	0	D	0.996	D	5.51	2.583	9.388	19.407	rs77375493	29701	Budd-Chiari_syndrome,_susceptibility_to,_somatic|Budd-Chiari_syndrome|Acute_myeloid_leukemia|Chronic_myelogenous_leukemia|Myeloproliferative_disorder|Myelofibrosis|Polycythemia_vera|Subacute_lymphoid_leukemia|Familial_erythrocytosis,_1|Thrombocythemia_3	.|Human_Phenotype_Ontology:HP:0002639,MedGen:C0856761,OMIM:600880,Orphanet:ORPHA131,SNOMED_CT:82385007|Human_Phenotype_Ontology:HP:0004808,MeSH:D015470,MedGen:C0023467,OMIM:601626,Orphanet:ORPHA519,SNOMED_CT:17788007|Human_Phenotype_Ontology:HP:0005506,MeSH:D015464,MedGen:C0023473,OMIM:608232,Orphanet:ORPHA521|Human_Phenotype_Ontology:HP:0005547,MeSH:D009196,MedGen:C0027022,SNOMED_CT:425333006|Hu…	criteria_provided,_single_submitter	Pathogenic	ID=COSM12600;OCCURENCE=1(central_nervous_system),3(lung),33324(haematopoietic_and_lymphoid_tissue)	0.002	D	0.996	D	0.934	D	0	D	1	D	2	M	-1.69	D	-3.86	D	0.94	6.874	33	0.995	0.945	D	0.442	D	0.681
9	5080672	5080672	T	G	exonic	JAK2	nonsynonymous SNV	JAK2:NM_001322204:exon15:c.T1976G:p.L659W,JAK2:NM_001322195:exon17:c.T2423G:p.L808W,JAK2:NM_001322196:exon17:c.T2423G:p.L808W,JAK2:NM_001322194:exon18:c.T2423G:p.L808W,JAK2:NM_001322198:exon18:c.T1208G:p.L403W,JAK2:NM_001322199:exon18:c.T1208G:p.L403W,JAK2:NM_004972:exon18:c.T2423G:p.L808W	9p24.1	0	D	1	D	6.16	2.367	7.685	16.806	rs760148809	.	.	.	.	.	ID=COSM1187686;OCCURENCE=1(lung)	0	D	1	D	0.999	D	0	D	1	D	3.505	H	1.22	T	-4.29	D	0.819	6.002	27.8	0.963	0.985	D	-0.144	T	0.337
9	5089798	5089798	T	C	exonic	JAK2	nonsynonymous SNV	JAK2:NM_001322204:exon17:c.T2249C:p.I750T,JAK2:NM_001322195:exon19:c.T2696C:p.I899T,JAK2:NM_001322196:exon19:c.T2696C:p.I899T,JAK2:NM_001322194:exon20:c.T2696C:p.I899T,JAK2:NM_001322198:exon20:c.T1481C:p.I494T,JAK2:NM_001322199:exon20:c.T1481C:p.I494T,JAK2:NM_004972:exon20:c.T2696C:p.I899T	9p24.1	0	D	1	D	5.08	1.904	7.622	14.841	rs200282557	.	.	.	.	.	.	0.002	D	1	D	0.995	D	0	D	1	D	1.58	L	-2.67	D	-4.12	D	0.89	5.861	27.3	0.999	0.934	D	0.748	D	0.792
9	5090451	5090451	C	T	exonic	JAK2	nonsynonymous SNV	JAK2:NM_001322204:exon18:c.C2320T:p.R774C,JAK2:NM_001322195:exon20:c.C2767T:p.R923C,JAK2:NM_001322196:exon20:c.C2767T:p.R923C,JAK2:NM_001322194:exon21:c.C2767T:p.R923C,JAK2:NM_001322198:exon21:c.C1552T:p.R518C,JAK2:NM_001322199:exon21:c.C1552T:p.R518C,JAK2:NM_004972:exon21:c.C2767T:p.R923C	9p24.1	0.01	D	1	D	5.28	2.463	0.872	13.756	rs774355597	.	.	.	.	.	.	0.006	D	1	D	0.88	P	0	D	1	D	1.19	L	-2.52	D	-4.3	D	0.794	7.408	34	0.999	0.948	D	0.48	D	0.692
[truncated: 27 more columns]

## Sheet: HGDP_deleterious_SNPs
Chr	Start	End	Ref	Alt	Function	Gene	Exonic Function	AA Change	SIFT_score	SIFT_pred	Polyphen2_HDIV_score	Polyphen2_HDIV_pred	Polyphen2_HVAR_score	Polyphen2_HVAR_pred	LRT_score	LRT_pred	MutationTaster_score	MutationTaster_pred	MutationAssessor_score	MutationAssessor_pred	FATHMM_score	FATHMM_pred	RadialSVM_score	RadialSVM_pred	LR_score	LR_pred	VEST3_score	CADD_raw	CADD_phred	GERP++_RS	phyloP46way_placental	phyloP100way_vertebrate	SiPhy_29way_logOdds	cosmic70	SIFT_score	SIFT_pred	Polyphen2_HDIV_score	Polyphen2_HDIV_pred	Polyphen2_HVAR_score	Polyphen2_HVAR_pred	LRT_score	LRT_pred	MutationTaster_score	MutationTaster_pred	MutationAssessor_score	MutationAssessor_pred	FATHMM_score	FATHMM_pred	PROVEAN_score
2	178631142	178631142	C	G	exonic	TTN	nonsynonymous SNV	TTN:NM_003319:exon65:c.G16711C:p.D5571H,TTN:NM_133432:exon66:c.G17086C:p.D5696H,TTN:NM_133437:exon66:c.G17287C:p.D5763H,TTN:NM_133378:exon186:c.G36202C:p.D12068H,TTN:NM_001256850:exon187:c.G38983C:p.D12995H,TTN:NM_001267550:exon237:c.G43906C:p.D14636H	0	D	1	D	0.993	D	.	.	1	D	2.87	M	-0.33	T	0.195	D	0.564	D	0.491	2.92	15.73	5.83	2.756	7.77	20.116	ID=COSM1741293,COSM1741290,COSM1741292,COSM1741291,COSM1741289;OCCURENCE=1(urinary_tract)	0.003	D	1	D	0.993	D	.	.	1	D	2.87	M	-0.33	T	-4.8
2	178631142	178631142	C	T	exonic	TTN	nonsynonymous SNV	TTN:NM_003319:exon65:c.G16711A:p.D5571N,TTN:NM_133432:exon66:c.G17086A:p.D5696N,TTN:NM_133437:exon66:c.G17287A:p.D5763N,TTN:NM_133378:exon186:c.G36202A:p.D12068N,TTN:NM_001256850:exon187:c.G38983A:p.D12995N,TTN:NM_001267550:exon237:c.G43906A:p.D14636N	0	D	0.999	D	0.979	D	.	.	1	D	1.7	L	-0.24	T	-0.139	T	0.456	T	0.075	3.587	18.27	5.83	2.756	7.77	20.116	ID=COSM3695087,COSM3695088,COSM3695086,COSM3695084,COSM3695085;OCCURENCE=1(large_intestine)	0.01	D	0.999	D	0.979	D	.	.	1	D	1.7	L	-0.24	T	-3.67
2	178783055	178783055	T	A	exonic	TTN	nonsynonymous SNV	TTN:NM_003319:exon17:c.A2713T:p.N905Y,TTN:NM_133432:exon17:c.A2713T:p.N905Y,TTN:NM_133437:exon17:c.A2713T:p.N905Y,TTN:NM_001256850:exon18:c.A2851T:p.N951Y,TTN:NM_001267550:exon18:c.A2851T:p.N951Y,TTN:NM_133378:exon18:c.A2851T:p.N951Y,TTN:NM_133379:exon18:c.A2851T:p.N951Y	0	D	1	D	0.983	D	.	.	0.985	N	2.6	M	-0.56	T	0.042	D	0.542	D	0.878	2.037	12.77	6.17	2.371	5.135	11.794	.	0.023	D	1	D	0.983	D	.	.	0.985	D	2.6	M	-0.56	T	-5.28
2	241140571	241140571	C	T	exonic	PASK	nonsynonymous SNV	PASK:NM_001252119:exon3:c.G379A:p.V127M,PASK:NM_001252122:exon3:c.G379A:p.V127M,PASK:NM_001252124:exon3:c.G379A:p.V127M,PASK:NM_015148:exon3:c.G379A:p.V127M,PASK:NM_001252120:exon4:c.G379A:p.V127M	0.01	D	0.999	D	0.947	D	0.006	N	1	D	1.95	M	0.51	T	-0.148	T	0.435	T	0.344	3.143	16.51	4.67	2.287	2.19	9.224	ID=COSM1406918,COSM1406919;OCCURENCE=1(large_intestine)	0.001	D	0.999	D	0.947	D	0.006	N	1	D	1.95	M	0.51	T	-2
5	113434724	113434724	G	A	exonic	TSSK1B	nonsynonymous SNV	TSSK1B:NM_032028:exon1:c.C116T:p.A39V	0	D	1	D	0.995	D	0.004	U	1	D	2.67	M	0.14	T	-0.002	T	0.372	T	0.633	2.913	15.71	2.67	1.538	4.899	11.086	ID=COSM2991424,COSM2991423;OCCURENCE=1(large_intestine)	0	D	1	D	0.995	D	0.004	U	1	D	2.67	M	0.14	T	-3.85
5	58455403	58455403	T	C	exonic	PLK2	nonsynonymous SNV	PLK2:NM_006622:exon12:c.A1637G:p.Y546C,PLK2:NM_001252226:exon13:c.A1595G:p.Y532C	0	D	1	D	0.995	D	0	D	1	D	3.455	M	1.93	T	-0.394	T	0.239	T	0.941	3.495	17.87	5.46	2.076	7.698	15.55	.	0	D	1	D	0.995	D	0	D	1	D	3.455	M	1.93	T	-7.12
[truncated: 44 more columns]
